# Supplementary material for: Genomic Epidemiology Reveals the Circulation of the Chikungunya Virus East/Central/South African Lineage in Tocantins State, North Brazil
Source: Viruses. 2022 Oct 21;14(10):2311. doi: 10.3390/v14102311 (PMC9611869; doi:10.3390/v14102311)
Supplement: Supplementary file 1 [file viruses-14-02311-s001.zip]

Archive with 1 entries (1 files):
- viruses-1963224-supplementary.pdf
